# Supplementary material for: Recent Developments in Carbon Nanotube Membranes for Water Purification and Gas Separation
Source: Materials (Basel). 2010 Jan 4;3(1):127–49. doi: 10.3390/ma3010127 (PMC5510185; doi:10.3390/ma3010127)
Supplement: Supplementary file 1 [file materials-03-00127-s001.zip]

Archive with 2 entries (2 files):
- Supplementary Materials-Tables.pdf
- MovieS1.wmv
